# Supplementary material for: Adsorption and Photodegradation of Lanasol Yellow 4G in Aqueous Solution by Natural Zeolite Treated by CO2-Laser Radiation
Source: Materials (Basel). 2023 Jul 6;16(13):4855. doi: 10.3390/ma16134855 (PMC10343540; doi:10.3390/ma16134855)
Supplement: Supplementary file 1 [file materials-16-04855-s001.zip]

Archive with 1 entries (1 files):
- materials-2448176-supplementary.pdf
